# Supplementary material for: Commensal Escherichia coli Strains of Bovine Origin Competitively Mitigated Escherichia coli O157:H7 in a Gnotobiotic Murine Intestinal Colonization Model with or without Physiological Stress
Source: Animals (Basel). 2023 Aug 10;13(16):2577. doi: 10.3390/ani13162577 (PMC10451813; doi:10.3390/ani13162577)
Supplement: Supplementary file 1 [file animals-13-02577-s001.zip]

Archive with 1 entries (1 files):
- animals-2506093-supplementary.pdf
